# Supplementary material for: SMAD3 Hypomethylation as a Biomarker for Early Prediction of Colorectal Cancer
Source: Int J Mol Sci. 2020 Oct 7;21(19):7395. doi: 10.3390/ijms21197395 (PMC7582763; doi:10.3390/ijms21197395)
Supplement: Supplementary file 1 [file ijms-21-07395-s001.zip]

Archive with 2 entries (2 files):
- SMAD3 Hypomethylation As a Biomarker for Early Prediction of Colorectal Cancer (Supplementary Materials - Table ).docx
- SMAD3 Hypomethylation As a Biomarker for Early Prediction of Colorectal Cancer (Supplementary Materials - Figures).docx
